# Supplementary material for: Hirschioporus abietinus Laccase: Cloning, Heterologous Expression, Characterization and Solvent Tolerance Evaluation
Source: Molecules. 2026 Jan 28;31(3):458. doi: 10.3390/molecules31030458 (PMC12899955; doi:10.3390/molecules31030458)
Supplement: Supplementary file 1 [file molecules-31-00458-s001.zip]

Archive with 1 entries (1 files):
- molecules-4065490-supplementary.pdf
